# Supplementary material for: Network Pharmacology and Machine Learning Identify Flavonoids as Potential Senotherapeutics
Source: Pharmaceuticals (Basel). 2025 Aug 9;18(8):1176. doi: 10.3390/ph18081176 (PMC12389116; doi:10.3390/ph18081176)
Supplement: Supplementary file 1 [file pharmaceuticals-18-01176-s001.zip]

Archive with 1 entries (1 files):
- pharmaceuticals-3729208-supplementary.pdf
